# Supplementary material for: Systematic screening of generic drugs for progressive multiple sclerosis identifies clomipramine as a promising therapeutic
Source: Nat Commun. 2017 Dec 19;8:1990. doi: 10.1038/s41467-017-02119-6 (PMC5736601; doi:10.1038/s41467-017-02119-6)
Supplement: Supplementary file 6 — Supplementary Data 1 [file 41467_2017_2119_MOESM6_ESM.xlsx]

## Sheet: Supplementary table 1
Supplementary Data 1. Shown is a summary of the 249 compounds analyzed with ID, name, plate, position (as named by manufacturer), formula, molecular weight, bioactivity and source, as provided by MicroSource Discovery. The designation of each drug on the plates was previously described 14. INN: International Nonproprietary Name; JAN: Japanese Accepted Name; USAN: United States Adopted Names; USP:…
ID	MOLENAME	plate	position	cas#	FORMULA	MolWt	BIOACTIVITY	SOURCE	STATUS	REFERENCES
1502057	5-CHLOROINDOLE-2-CARBOXYLIC ACID	402006	D09		C9H6ClNO2	195.61	NMDA receptor antagonist (gly)	synthetic	experimental
1500665	ACEBUTOLOL HYDROCHLORIDE	402011	A11	34381-68-5, 37517-30-9 [acebutolol]	C18H29ClN2O4	372.90	antihypertensive, antianginal, antiarrhythmic	synthetic	USAN, INN, BAN
1500101	ACETAMINOPHEN	402001	E04	103-90-2	C8H9NO2	151.17	analgesic, antipyretic	synthetic	USP, INN, BAN
1500102	ACETAZOLAMIDE	402001	B02	59-66-5	C4H6N4O3S2	222.25	carbonic anhydrase inhibitor, diuretic, antiglaucoma	synthetic	USP, INN, BAN, JAN
1500105	ACETYLCYSTEINE	402001	D08	616-91-1	C5H9NO3S	163.20	mucolytic	synthetic	USP, INN, BAN, JAN
1503603	ACYCLOVIR	402008	C03	59277-89-3	C8H11N5O3	225.21	antiviral	synthetic	USP, INN, BAN, JAN
1500108	ALLOPURINOL	402001	F11	315-30-0	C5H4N4O	136.11	antihyperuricemia, antigout, antiurolithic	synthetic	USP, INN, BAN, JAN
1505204	ALMOTRIPTAN	402009	A06	154323-57-6	C17H25N3O2S	335.47	5HT 1B/2D receptor agonist	synthetic	USAN, INN, BAN
1503065	ALTRETAMINE	402007	C07	645-05-6	C9H18N6	210.28	antineoplastic	synthetic	USP, INN, BAN
1500110	AMANTADINE HYDROCHLORIDE	402001	H02	665-66-7, 768-94-5 [amantadine]	C10H18ClN	187.71	antiviral, antiparkinsonian; treatment of drug-induced extrapyrimidal reactions	synthetic	USP, INN, BAN
1500111	AMIKACIN SULFATE	402001	A03	39831-55-5, 37517-28-5 [amikacin]	C22H47N5O21S2	781.77	antibacterial	semisynthetic	USP, JAN
1500112	AMILORIDE HYDROCHLORIDE	402001	B03	17440-83-4, 2016-88-8 [anhydrous], 2609-46-3 [amiloride]	C6H9Cl2N7O	266.09	Na+ channel inhibitor, diuretic	synthetic	USP, INN, BAN	Biochim Biophys Acta 944: 383 (1988)
2300165	AMIODARONE HYDROCHLORIDE	402013	B04	1951-25-3	C25H30ClI2NO3	681.78	adrenergic agonist, coronary vasodilator, Ca channel blocker	synthetic	USAN, INN, BAN, JAN	Adv Drug Res 16: 309 (1987)
1500117	AMITRIPTYLINE HYDROCHLORIDE	402001	G03	549-18-8, 50-48-6 [amitriptyline]	C20H24ClN	313.87	antidepressant	synthetic	USP, INN, BAN, JAN
1505202	AMLODIPINE BESYLATE	402009	G05	111470-99-6	C26H31ClN2O8S	567.06	Ca channel blocker	synthetic	USAN, INN, BAN, JAN
1500120	AMOXICILLIN	402001	D02	61336-70-7, 26787-78-0 [anhydrous]	C16H19N3O5S	365.41	antibacterial	semisynthetic	USP, INN, BAN, JAN
1500122	AMPHOTERICIN B	402001	B04	1397-89-3	C47H73NO17	924.10	antifungal	Streptomycetes nodosus	USP, INN, BAN, JAN	New Engl J Med 296: 784 (1977)
1500128	ANTIPYRINE	402001	F04	60-80-0	C11H12N2O	188.23	analgesic	synthetic	USP, INN, BAN, JAN
1500130	ASPIRIN	402013	D06	50-78-2	C9H8O4	180.16	analgesic, antipyretic, antiinflammatory	synthetic	USP, BAN, JAN
1501127	ATENOLOL	402006	C02	29122-68-7	C14H22N2O3	266.34	beta adrenergic blocker	synthetic	USP, INN, BAN, JAN
1503722	ATORVASTATIN CALCIUM	402008	H05	134523-03-8, 134523-00-5 [atorvastatin]	C33H33CaFNO5	582.71	antihyperlipidemic, HMGCoA reductase inhibitor	synthetic	USAN, INN, BAN
1504210	ATOVAQUONE	402008	F11	95233-18-4	C22H19ClO3	366.85	antipneumocystic, antimalarial	synthetic	USP, INN, BAN
1500133	AZATHIOPRINE	402001	A05	446-86-6	C9H7N7O2S	277.27	immunosuppressant, antineoplastic, antirheumatic	synthetic	USP, INN, BAN, JAN
1503679	AZITHROMYCIN	402008	B05	83905-01-5, 117772-70-0 [dihydrate]	C38H72N2O12	749.00	antibacterial	semisynthetic	USP, INN, BAN
1500134	BACITRACIN	402001	B05	1405-87-4	C66H103N17O16S	1422.73	antibacterial	Bacillus licheniformis and B subtilis	USP, INN, BAN, JAN
1500135	BACLOFEN	402001	C05	1134-47-0	C10H12ClNO2	213.67	muscle relaxant (skeletal)	synthetic	USP, INN, BAN, JAN
1505200	BENAZEPRIL HYDROCHLORIDE	402009	E05	86541-74-4	C24H29ClN2O5	460.96	ACE inhibitor, antihypertensive	synthetic	USAN, INN, BAN, JAN
1500137	BENSERAZIDE HYDROCHLORIDE	402001	D05	322-35-0	C10H16ClN3O5	293.71	decarboxylase inhibitor	component of Madopa (Hoffmann-LaRoche)	USAN, INN, BAN, JAN
1500142	BENZTROPINE	402001	H05	132-17-2, 86-13-5 [benztropine]	C21H27NO5S	405.52	anticholinergic	synthetic	USP, INN, BAN, JAN
1500146	BETHANECHOL CHLORIDE	402001	A11	590-63-6, 674-38-4 [bethanechol]	C7H17ClN2O2	196.68	cholinergic	synthetic	USP, BAN, JAN
1502046	BEZAFIBRATE	402006	A09	41859-67-0	C19H20ClNO4	361.83	antihyperlipidemic	synthetic	USAN, INN, BAN, JAN
1500147	BISACODYL	402001	D06	603-50-9	C22H19NO4	361.40	cathartic	synthetic	USP, INN, BAN, JAN
1503985	BROMPHENIRAMINE MALEATE	402012	D11	980-71-2, 86-22-6 [brompheniramine]	C20H23BrN2O4	435.32	H1 antihistamine	synthetic	USP, INN, BAN
1500813	BUDESONIDE	402011	F03	51333-22-3 [11(gr b), 16(gr a)] 51372-29-3 [(11(gr b), 16(gr a)[//R//])] 51372-28-2 [(11(gr b), 16(gr a)[//S//])]	C25H34O6	430.55	antiinflammatory	semisynthetic	USAN, INN, BAN, JAN
1502004	BUMETANIDE	402006	F06	28395-03-1	C17H20N2O5S	364.42	diuretic	synthetic	USP, INN, BAN, JAN
1504174	BUPROPION	402008	G10	31677-93-7, 34911-55-2 [bupropion]	C13H19Cl2NO	276.21	antidepressant	synthetic	USP, INN, BAN
1500152	BUSULFAN	402001	F06	55-98-1	C6H14O6S2	246.30	antineoplastic, alkylating agent	synthetic	USP, INN, BAN, JAN
1504261	CANDESARTAN CILEXTIL	402009	B04	139481-59-7	C33H34N6O6	610.68	angiotensin 1 receptor antagonist	synthetic	USAN, INN
1500682	CAPTOPRIL	402005	F03	62571-86-2	C9H15NO3S	217.29	antihypertensive	synthetic	USP, INN, BAN, JAN
1500158	CARBACHOL	402001	B07	51-83-2	C6H15ClN2O2	182.65	cholinergic, miotic	synthetic	USP, INN, BAN, JAN
1500159	CARBAMAZEPINE	402001	C07	298-46-4	C15H12N2O	236.28	analgesic, anticonvulsant	synthetic	USP, INN, BAN, JAN
1504257	CARVEDILOL TARTRATE	402009	F03	72956-09-3 (carvedilol)	C28H32N2O10	556.57	betaadrenergic blocker	synthetic	USAN, INN, BAN, JAN
1500771	CEFACLOR	402005	D06	70356-03-5, 53994-73-3 [anhydrous]	C15H14ClN3O4S	367.81	antibacterial	semisynthetic	USP, INN, BAN, JAN
1500163	CEFADROXIL	402001	G07	66592-87-8, 50370-12-2 [anhydrous], 119922-89-9 [hemihydrate]	C16H17N3O5S	363.39	antibacterial	semisynthetic	USP, INN, BAN, JAN
1502028	CEPHALEXIN	402012	H11	23325-78-2, 15686-71-2 [anhydrous]	C16H17N3O4S	347.40	antibacterial	semisynthetic	USP, INN, BAN, JAN
1500183	CHLORPHENIRAMINE (S) MALEATE	402001	D09	113-92-8, 132-22-9 [chlorpheniramine]	C20H23ClN2O4	390.87	antihistaminic	synthetic	USP, INN, BAN
1500184	CHLORPROMAZINE	402001	E09	50-53-3	C17H19ClN2S	318.87	antiemetic, antipsychotic	synthetic	USP, INN, BAN, JAN
1500185	CHLORPROPAMIDE	402001	F09	94-20-2	C10H13ClN2O3S	276.74	antidiabetic	synthetic	USP, INN, BAN, JAN
1500187	CHLORTHALIDONE	402001	A07	77-36-1	C14H11ClN2O4S	338.77	diuretic, antihypertensive	synthetic	USP, INN, BAN, JAN
1500684	CIMETIDINE	402005	G03	51481-61-9	C10H16N6S	252.34	antiulcerative	synthetic	USP, INN, BAN, JAN
1503614	CIPROFLOXACIN	402008	E03	85721-33-1	C17H18FN3O3	331.35	antibacterial, fungicide	synthetic	USP, INN, BAN
1504231	CLARITHROMYCIN	402009	H02	81103-11-9	C38H69NO13	747.97	antibacterial	Streptomyces erythreus	USP, INN, BAN, JAN
1500191	CLEMASTINE	402001	D10	15686-51-8	C25H30ClNO5	459.97	antihistaminic	synthetic	USAN, BAN
1500193	CLINDAMYCIN HYDROCHLORIDE	402001	F10	21462-39-5, 58207-19-5 [monohydrate], 18323-44-9 [clindamycin]	C18H34Cl2N2O5S	461.45	antibacterial, inhibits protein synthesis	semisynthetic; U-21251	USAN, INN, BAN
2300061	CLOMIPRAMINE HYDROCHLORIDE	402012	G02	17321-77-6, 303-49-1 [clomipramine]	C19H24Cl2N2	351.32	antidepressant	synthetic	USP, INN, BAN, JAN
1500198	CLONIDINE HYDROCHLORIDE	402001	C06	4205-91-8, 4205-90-7 [clonidine]	C9H10Cl3N3	266.56	antihypertensive	synthetic	USP, INN, BAN
1503710	CLOPIDOGREL SULFATE	402008	E05	113665-84-2	C16H18ClNO6S2	419.91	platelet aggregation inhibitor	synthetic	USP, INN, BAN
1500200	CLOTRIMAZOLE	402013	H06	23593-75-1	C22H17ClN2	344.85	antifungal	synthetic	USP, INN, BAN, JAN
1500201	CLOXACILLIN SODIUM	402001	B11	7081-44-9, 642-78-4 [anhydrous]	C19H17ClN3NaO5S	457.87	antibacterial	semisynthetic	USP, INN, BAN, JAN
1500685	CLOZAPINE	402005	H03	5786-21-0	C18H19ClN4	326.83	antipsychotic	synthetic	USP, INN, BAN
1500205	COLCHICINE	402001	D11	64-86-8	C22H25NO6	399.45	antimitotic, antigout agent	Colchicum autumnale	USP, JAN	J Am Chem Soc 74: 487 (1952)
1500209	CRESOL	402001	H11	1319-77-3	C7H8O	108.14	antiinfectant	coal tar	NF, JAN
1500210	CROMOLYN SODIUM	402002	A02	15826-37-6, 16110-51-3 [cromolyn]	C23H14Na2O11	512.34	antiasthmatic, antiallergy	synthetic	USP, INN, BAN, JAN
1503207	CYCLOBENZAPRINE HYDROCHLORIDE	402011	H08	6202-23-9, 303-53-7 [cyclobenzaprine]	C20H22ClN	311.86	muscle relaxant (skeletal)	synthetic	USP, INN
1500213	CYCLOPHOSPHAMIDE HYDRATE	402002	D02	6055-19-2, 50-18-0 [anhydrous]	C7H17Cl2N2O3P	279.10	antineoplastic, alkylating agent	synthetic	USP, INN, BAN, JAN
1502202	CYCLOSPORINE	402007	B03	59865-13-3	C62H111N11O12	1202.64	immunosuppressant	Tolypocladium inflatum	USP, INN, BAN, JAN	Helv Chim Acta 60: 1568 (1977)
1500220	DANAZOL	402002	G02	17230-88-5	C22H27NO2	337.47	anterior pituitary suppressant	synthetic	USP, INN, BAN, JAN
1500222	DAPSONE	402002	H02	80-08-0	C12H12N2O2S	248.31	antibacterial, leprostatic, dermatitis herpetiformis suppressant	synthetic	USP, INN, BAN
1503127	DEQUALINIUM CHLORIDE	402007	A09	522-51-0, 6707-58-0 [dequalinium]	C30H40Cl2N4	527.59	antiinfectant	synthetic; BAQD-10	INN, BAN, JAN
1500227	DESIPRAMINE HYDROCHLORIDE	402002	D03	58-28-6, 50-47-5 [desipramine]	C18H23ClN2	302.85	antidepressant	synthetic	USP, INN, BAN, JAN
1500233	DEXTROMETHORPHAN HYDROBROMIDE	402002	G03	6700-34-1, 125-69-9 [anhydrous], 125-71-3 [dextromethorphan]	C18H26BrNO	352.32	antitussive	synthetic	USP, INN, BAN
2300206	DIAZOXIDE	402013	A02	364-98-7	C8H7ClN2O2S	230.67	antihypertensive, diuretic, activates K channels and AMPA receptors	synthetic; SCH-6783; NSC-64198	USP, INN, BAN
1500237	DICLOFENAC SODIUM	402002	B04	15307-79-6	C14H10Cl2NNaO2	318.14	antiinflammatory	synthetic	USP, JAN
1500245	DIFLUNISAL	402002	G04	22494-42-4	C13H8F2O3	250.20	analgesic, antiinflammatory	synthetic	USP, INN, BAN, JAN
1500247	DIGOXIN	402002	H04	20830-75-5	C41H64O14	780.96	cardiac stimulant	Digitalis lanata or D. orientalis Lam., Scrophulariaceae	USP, INN, BAN, JAN	J.Chem.Soc.1930: 508; 1954: 2012
2300214	DILTIAZEM HYDROCHLORIDE	402012	G11	33286-22-5, 42399-41-7 [diltiazem]	C22H27ClN2O4S	450.99	Ca channel blocker, coronary vasodilator	synthetic	USP, INN, BAN, JAN
1500251	DIMENHYDRINATE	402002	B05	523-87-5	C24H28ClN5O3	469.98	antiemetic	synthetic	USP, INN, BAN, JAN
1500256	DIPHENHYDRAMINE HYDROCHLORIDE	402002	D05	147-24-0	C17H22ClNO	291.82	antihistaminic	synthetic	USP, INN, BAN, JAN
1500258	DIPHENYLPYRALINE HYDROCHLORIDE	402002	E05	132-18-3 147-20-6 [diphenylpyraline]	C19H24ClNO	317.86	antihistaminic	synthetic	USP-XXI, INN, BAN, JAN
1500259	DIPYRIDAMOLE	402002	F05	58-32-2	C24H40N8O4	504.64	coronary vasodilator	synthetic	USP, INN, BAN, JAN
1500261	DISOPYRAMIDE PHOSPHATE	402002	H05	3737-09-05	C21H32N3O5P	437.48	antiarrhythmic	synthetic	USP, INN, BAN, JAN
1500264	DOXEPIN HYDROCHLORIDE	402013	F09	1229-29-4, 1668-19-5 [doxepin], 4698-39-9 [(//E//)-isomer], 25127-31-5 [(//Z//)-isomer]	C19H22ClNO	315.85	antidepressant	synthetic	USP, INN, BAN
1500266	DOXYCYCLINE HYDROCHLORIDE	402011	F09	17086-28-1, 564-25-0 [anhydrous]	C22H25ClN2O8	480.91	antibacterial	semisynthetic; GS-3065	USP, INN, BAN
1500267	DOXYLAMINE SUCCINATE	402013	G08	562-10-7, 469-21-6 [doxylamine]	C21H28N2O5	388.47	antihistaminic, hypnotic	synthetic	USP, INN, BAN
2300219	EDROPHONIUM CHLORIDE	402010	H07	116-38-1, 312-48-1 [edrophonium]	C10H16ClNO	201.70	acetylcholinesterase inhibitor	synthetic	USP, INN, BAN, JAN
1501214	ENALAPRIL MALEATE	402011	B05	76095-16-4, 75847-73-3 [enalapril]	C24H32N2O9	492.53	ACE inhibitor, antihypertensive	synthetic	USP, INN, BAN, JAN
1500277	ERGONOVINE MALEATE	402002	H06	129-51-1, 60-79-7 [ergonovine]	C23H27N3O6	441.49	oxytocic, 5HT antagonist	ergot and Convolvulvaceae spp	USP, INN, BAN, JAN
1501176	ERYTHROMYCIN ESTOLATE	402012	G05	134-36-1, 114-07-8 [erythromycin]	C52H97NO18S	1056.41	antibacterial	Streptomyces erythreus	USP, INN, BAN, JAN
1500288	ETHAMBUTOL HYDROCHLORIDE	402002	F07	1070-11-7, 74-55-5 [ethambutol]	C10H26Cl2N2O2	277.24	antibacterial (tuberculostatic)	synthetic	USP, INN, BAN, JAN
1502196	ETHOSUXIMIDE	402012	E11	77-67-8	C7H11NO2	141.17	anticonvulsant	synthetic	USP, INN, BAN, JAN
1501005	ETODOLAC	402005	B09	41340-25-4	C17H21NO3	287.36	antiinflammatory	synthetic	USP, INN, BAN
1505203	EZETIMIBE	402009	H05	163222-33-1	C24H21F2NO3	409.44	sterol absorption inhibitor	synthetic	USAN, INN, BAN
1505201	FAMCICLOVIR	402009	F05	104227-87-4	C14H19N5O4	321.34	antiviral	synthetic	USAN, INN, BAN
1501003	FAMOTIDINE	402005	H08	76824-35-6	C8H15N7O2S3	337.45	H2 antihistamine	synthetic	USP, INN, BAN, JAN
1501010	FENOFIBRATE	402005	F09	49562-28-9	C20H21ClO4	360.84	antihyperlipidemic	synthetic	INN, BAN
1500993	FLUNARIZINE HYDROCHLORIDE	402011	B02	30484-77-6, 52468-60-7 [flunarazine]	C26H28Cl2F2N2	477.43	vasodilator	synthetic	USAN, INN, BAN, JAN
1504173	FLUOXETINE	402012	H03	54910-89-3	C17H19ClF3NO	345.80	antidepressant	synthetic	USAN, INN, BAN
1500994	FLUPHENAZINE HYDROCHLORIDE	402005	G08	146-56-5	C22H28Cl2F3N3OS	510.45	H1 antihistamine	synthetic	USP, BAN, JAN
1500308	FLURBIPROFEN	402002	F08	5104-49-4	C15H13FO2	244.27	antiinflammatory, analgesic	synthetic	USP, INN, BAN, JAN
1502039	FOSFOMYCIN	402006	D08	26472-47-9, 23112-90-5(acid)	C3H5CaO4P	176.12	antibacterial	Streptomyces spp	USAN, INN, BAN
1500310	FUROSEMIDE	402002	H08	54-31-9	C12H11ClN2O5S	330.75	diuretic, antihypertensive	synthetic	USP, INN, BAN, JAN
1500313	GEMFIBROZIL	402002	C09	25812-30-0	C15H22O3	250.34	antihyperlipoproteinemic	synthetic	USP, INN, BAN
1504145	GLICLAZIDE	402008	A10	21187-98-4	C15H21N3O3S	323.42	antidiabetic	synthetic; SE-1702	INN, BAN, JAN	Metabolism 50: 688 (2001)
2300229	GLYBURIDE	402010	A09	10238-21-8	C23H28ClN3O5S	494.01	antihyperglycemic	synthetic	USP, INN, BAN, JAN
1500321	GUAIFENESIN	402002	G09	93-14-1	C10H14O4	198.22	expectorant	synthetic	USP, INN, BAN, JAN
1500325	HALOPERIDOL	402002	C10	52-86-8	C21H23ClFNO2	375.87	antidyskinetic, antipsychotic	synthetic	USP, INN, BAN, JAN
1500330	HEXYLRESORCINOL	402002	F10	136-77-6	C12H18O2	194.28	anthelmintic, topical antiseptic	synthetic	USP, BAN
1500334	HYDRALAZINE HYDROCHLORIDE	402002	B11	304-20-1, 86-54-4 [hydralazine]	C8H9ClN4	196.64	antihypertensive	semisynthetic	USP, INN, BAN
1500335	HYDROCHLOROTHIAZIDE	402002	C11	58-93-5	C7H8ClN3O4S2	297.74	diuretic	semisynthetic	USP, INN, BAN, JAN
1503978	HYDROXYCHLOROQUINE SULFATE	402012	C11	747-36-4, 118-42-3 [hydroxychloroquine]	C18H28ClN3O5S	433.96	antimalarial, lupus suppressant	synthetic	USP-XXII, INN
1500344	HYDROXYUREA	402002	G11	127-07-1	CH4N2O2	76.06	antineoplastic, inhibits ribonucleoside diphosphate reductase	synthetic	USP, INN, BAN
1500345	HYDROXYZINE PAMOATE	402002	H11	10246-75-0, 68-88-2 [hydroxyzine]	C44H43ClN2O8	763.29	anxiolytic, antihistaminic	synthetic	USP, JAN
1500347	IBUPROFEN	402003	C02	15687-27-1, 58560-75-1 [(+/-) mixture]	C13H18O2	206.29	antiinflammatory	synthetic	USP, INN, BAN, JAN
1500348	IMIPRAMINE HYDROCHLORIDE	402003	D02	113-52-0, 50-49-7 [imipramine]	C19H25ClN2	316.88	antidepressant	synthetic	USP, INN, BAN, JAN
1500349	INDAPAMIDE	402003	E02	26807-65-8	C16H16ClN3O3S	365.84	diuretic, antihypertensive	synthetic	USP, INN, BAN, JAN
1500350	INDOMETHACIN	402003	F02	53-86-1	C19H16ClNO4	357.80	antiinflammatory, antipyretic, analgesic	synthetic	USP, INN, BAN, JAN
1500354	IPRATROPIUM BROMIDE	402013	F04	66985-17-9, 22254-24-6 [anhydrous]	C20H30BrNO3	412.37	bronchodilator, antiarrhythmic	synthetic	USAN, INN, BAN, JAN
1504259	IRBESARTAN	402009	H03	138402-11-6	C25H28N6O	428.54	angiotensin 2 receptor antagonist	synthetic	USP, INN, BAN
1500355	ISONIAZID	402003	A03	54-85-3	C6H7N3O	137.14	antibacterial, tuberculostatic	synthetic	USP, INN, BAN, JAN
1500358	ISOSORBIDE DINITRATE	402003	D03	87-33-2	C6H8N2O8	236.14	antianginal	synthetic	USP, INN, BAN, JAN
1500362	KETOCONAZOLE	402003	G03	65277-42-1	C26H28Cl2N4O4	531.44	antifungal	synthetic	USP, INN, BAN, JAN
1501215	KETOPROFEN	402006	C06	22071-15-4	C16H14O3	254.29	antiinflammatory	synthetic	USP, INN, BAN, JAN
1503925	KETOROLAC TROMETHAMINE	402012	D10	74103-07-4, 74103-06-3 [ketorolac]	C19H24N2O6	376.41	antiinflammatory	synthetic	USP, INN, BAN
1500668	KETOTIFEN FUMARATE	402005	A02	34580-14-8, 34580-13-7 [ketotifen]	C23H23NO5S	425.51	antiasthmatic	synthetic	USAN, INN, BAN, JAN
1503243	LABETALOL HYDROCHLORIDE	402007	C10	32780-64-6, 36894-69-6 [labetalol]	C19H25ClN2O3	364.88	adrenergic blocker	synthetic	USP, INN, BAN, JAN
1500363	LACTULOSE	402013	F10	4618-18-2	C12H22O11	342.30	laxative	synthetic	USP, INN, BAN, JAN
1503926	LANSOPRAZOLE	402008	F06	103577-45-3	C16H14F3N3O2S	369.37	antiulcerative	synthetic	USP, INN, BAN
1500364	LEUCOVORIN CALCIUM	402003	H03	1492-18-8	C20H21CaN7O7	511.51	antianemic, antidote to folic acid antagonists	synthetic	USP, INN, BAN, JAN
2300205	LEVODOPA	402010	H08	59-92-7	C9H11NO4	197.19	antiparkinsonian	Vicia faba seedlings, Sarothamnus spp, & other palnts	USP, INN, BAN, JAN
1504260	LEVOFLOXACIN	402009	A04	138199-71-0	C18H20FN3O4	361.38	antibacterial	synthetic	USAN, INN, BAN, JAN
1502047	LIOTHYRONINE SODIUM	402006	B09	55-06-1, 6893-02-3 [liothyronine]	C15H11I3NNaO4	672.96	thyroid hormone	synthetic; L-isomer	USP, BAN, JAN
1501217	LISINOPRIL	402006	D06	83915-83-7, 76547-98-3 [anhydrous]	C21H31N3O5	405.50	ACE inhibitor	synthetic	USP, INN, BAN, JAN
2300241	LOPERAMIDE HYDROCHLORIDE	402013	A06	34552-83-5, 53179-11-6 [loperamide]	C29H34Cl2N2O2	513.51	Ca channel blocker	synthetic	USP, INN, BAN, JAN
1503712	LORATADINE	402008	F05	79794-75-5	C22H23ClN2O2	382.89	H1 antihistamine	synthetic	USP, INN, BAN
1504268	LOSARTAN	402009	D04	124750-99-8, 114798-26-4 [losartan]	C22H23ClN6O	422.92	antihypertensive, AT1 angiotensin II antagonist	synthetic	USAN, INN, BAN
1503977	LOVASTATIN	402008	D07	75330-75-5	C24H36O5	404.55	antihyperlipidemic, HMGCoA reductase inhibitor	synthetic	USP, INN, BAN	PNAS 77:3957 (1980); Int J Oncol 12:717 (1998)
2300242	LOXAPINE SUCCINATE	402012	H10	27833-64-3, 1977-10-2 [loxapine]	C22H24ClN3O5	445.91	antipsychotic	synthetic	USP
1500373	MAPROTILINE HYDROCHLORIDE	402003	D04	10347-81-6, 10262-69-8 (maprotiline)	C20H24ClN	313.87	antidepressant	synthetic	USAN, INN, BAN
1501110	MEBENDAZOLE	402005	H10	31431-39-7	C16H13N3O3	295.30	anthelmintic	synthetic	USP, INN, BAN, JAN
1501103	MEFENAMIC ACID	402013	B02	61-68-7	C15H15NO2	241.29	antiinflammatory, analgesic	synthetic	USP, INN, BAN, JAN
1503070	MEFLOQUINE	402007	E07	53230-10-7	C17H16F6N2O	378.32	antimalarial	synthetic	USAN, INN, BAN
1504150	MELOXICAM	402008	C10	71125-38-7	C14H13N3O4S2	351.41	antiinflammatory	synthetic	USAN, INN, BAN	Neuropharmacol 39: 1653 (2000)
1501121	MEMANTINE HYDROCHLORIDE	402005	H11	19982-08-2	C12H22ClN	215.77	muscle relaxant (skeletal)	synthetic	USAN
1500387	MERCAPTOPURINE	402003	E05	6112-76-1, 50-44-2 [anhydrous]	C5H4N4S	152.18	antineoplastic, purine antimetabolite	synthetic	USP, INN, BAN, JAN
1503252	METHAZOLAMIDE	402011	G10	554-57-4	C5H8N4O3S2	236.27	carbonic anhydrase inhibitor	synthetic	USP, INN, BAN, JAN
1500394	METHENAMINE	402003	G05	100-97-0	C6H12N4	140.19	antibacterial (urinary)	synthetic	USP, INN, JAN
1500397	METHOCARBAMOL	402003	A06	532-03-6	C11H15NO5	241.25	muscle relaxant (skeletal)	synthetic	USP, INN, BAN, JAN
1500398	METHOTREXATE	402003	B06	59-05-2	C20H22N8O5	454.45	antineoplastic, antirheumatic, folic acid antagonist	synthetic	USP, INN, BAN, JAN
1500400	METHOXSALEN	402003	C06	298-81-7	C12H8O4	216.20	antipsoriatic, pigmentation agent	synthetic	USP, BAN, JAN
1500403	METHYLDOPA	402003	E06	41372-08-1, 555-30-6 [anhydrous]	C10H13NO4	211.22	antihypertensive	synthetic	USP, INN, BAN, JAN
1500410	METOCLOPRAMIDE HYDROCHLORIDE	402003	F06	54143-57-6, 7232-21-5 [anhydrous], 364-62-5 [metoclopramide]	C14H23Cl2N3O2	336.26	antiemetic	synthetic	USP, INN, BAN, JAN
2300325	METOLAZONE	402012	F11	17560-51-9	C16H16ClN3O3S	365.84	diuretic, antihypertensive	synthetic	USP, INN, BAN, JAN
1500411	METOPROLOL TARTRATE	402003	G06	56392-17-7, 37350-58-6 [metroprolol]	C19H31NO9	417.46	antihypertensive, antianginal	synthetic	USP, JAN
1500412	METRONIDAZOLE	402003	H06	443-48-1, 69198-10-3 [metronidazole hydrochloride]	C6H9N3O3	171.16	antiprotozoal	synthetic	USP, INN, BAN, JAN
1503257	MIDODRINE HYDROCHLORIDE	402012	A08	3092-17-9, 42794-76-3 [midodrine]	C12H19ClN2O4	290.75	antihypertensive, vasoconstrictor	synthetic	USAN, INN, BAN, JAN
1500415	MINOXIDIL	402003	B07	38304-91-5	C9H15N5O	209.25	antihypertensive, antialopecia agent	synthetic	USP, INN, BAN
1503278	MITOXANTHRONE HYDROCHLORIDE	402007	F11	70476-82-3, 65271-80-9 [mitoxantrone]	C22H30Cl2N4O6	517.41	antineoplastic	semisynthetic	USP, INN, BAN, JAN
1505361	MODAFINIL	402010	F05	68693-11-8	C15H15NO2S	273.36	analeptic	synthetic; CRL-40476, CEP-1538	USAN, INN, BAN
1504303	MOXIFLOXACIN HYDROCHLORIDE	402009	A05	186826-86-8	C23H29ClFN3O4	465.96	antibacterial	synthetic	USAN
1500674	MYCOPHENOLIC ACID	402005	A03	24280-93-1	C17H20O6	320.35	antineoplastic	Penicillium brevicompactum and other Penicillium spp	USAN, INN, BAN
1503650	NABUMETONE	402012	A09	42924-53-8	C15H16O2	228.29	antiinflammatory	synthetic	USP, INN, BAN, JAN
1503260	NADOLOL	402012	B07	42200-33-9	C17H27NO4	309.41	betaadrenergic blocker	synthetic	USP, INN, BAN, JAN
1500422	NALOXONE HYDROCHLORIDE	402003	E07	357-08-4, 51481-60-8 [dihydrate], 465-65-6 [naloxone]	C19H22ClNO4	363.84	narcotic antagonist	synthetic	USP, INN, BAN, JAN	Brain Res 839:209 (1999); Brit J Pharmacol 127:605 (1999)
1503262	NALTREXONE HYDROCHLORIDE	402012	C07	16676-29-2, 16590-41-3 [naltrexone]	C20H23NO4	341.41	morphine antagonist	synthetic	USP
1500425	NAPROXEN(+)	402003	G07	22204-53-1	C14H14O3	230.27	antiinflammatory, analgesic, antipyretic	synthetic	USP, INN, BAN, JAN
1500428	NEOSTIGMINE BROMIDE	402003	A08	114-80-7, 59-99-4 [neostigmine]	C12H19BrN2O2	303.20	cholinergic	synthetic	USP, INN, BAN, JAN
1500431	NIFEDIPINE	402003	C08	21829-25-4	C17H18N2O6	346.34	antianginal, antihypertensive	synthetic	USP, INN, BAN, JAN
1504152	NILUTAMIDE	402012	D02	63612-50-0	C12H10F3N3O4	317.23	antiandrogen	synthetic	USAN, INN, BAN	Pharmacotherapy 31: 65 (1997)
1503600	NIMODIPINE	402008	A03	66085-59-4	C21H26N2O7	418.45	vasodilator	synthetic	USP, INN, BAN
1500433	NITROFURANTOIN	402003	D08	67-20-9, 54-87-5 [nitrofurantoin sodium], 17140-81-7 [monohydrate]	C8H6N4O5	238.16	antibacterial	synthetic	USP, INN, BAN, JAN
1500440	NORFLOXACIN	402003	B09	70458-96-7	C16H18FN3O3	319.34	antibacterial	synthetic	USP, INN, BAN, JAN
1500442	NORTRIPTYLINE	402003	D09	894-71-3, 72-69-5 [nortriptyline]	C19H21N	263.39	antidepressant	synthetic	USP, INN, BAN, JAN
1500445	NYLIDRIN HYDROCHLORIDE	402003	G09	1400-61-9	C19H26ClNO2	335.88	vasodilator (peripheral)	synthetic	USP-XII, INN, BAN
1505205	OLMESARTAN MEDOXOMIL	402009	B06	144689-63-4	C29H30N6O6	558.60	Angiotensin II inhibitor prodrug, antihypertensive	synthetic	USAN, INN, BAN
1504300	ORLISTAT	402009	G04	96829-58-2	C29H53NO5	495.75	reversible lipase inhibitor, antiobesity	synthetic	USAN, INN, BAN
1500447	ORPHENADRINE CITRATE	402003	A10	4682-36-4, 83-98-7 [orphenadrine]	C24H31NO8	461.52	muscle relaxant (skeletal), antihistaminic	synthetic	USP, INN, BAN
1504243	OXCARBAZEPINE	402009	D03	28721-07-5	C15H12N2O2	252.28	antipsychotic	synthetic	USAN, INN, BAN
1503228	PAROMOMYCIN SULFATE	402007	B11	1263-89-4, 7542-37-2 [paromomycin], 59-04-1 [paromomycin,, replaced]	C23H47N5O18S	713.72	antibacterial, antiamebic	Streptomyces rimosis paramomycinus	USP, INN, BAN
1503611	PENTOXIFYLLINE	402012	E08	6493-05-06	C13H18N4O3	278.31	vasodilator	synthetic	USP, INN, BAN, JAN
1503936	PERICIAZINE	402008	B07	2622-26-6	C21H23N3OS	365.50	antipsychotic	synthetic	BAN, JAN
1505212	PERINDOPRIL ERBUMINE	402009	H06	107133-36-8; 82834-16-0 (perindopril)	C23H43N3O5	441.62	antihypertensive, ACE inhibitor	synthetic; S9490-3, McN-A2833-109	USAN
1503934	PERPHENAZINE	402011	H03	58-39-9	C21H26ClN3OS	403.98	antipsychotic	synthetic	USP, INN, BAN, JAN
1500473	PHENAZOPYRIDINE HYDROCHLORIDE	402003	C11	136-40-3, 94-78-0 [phenazopyridine]	C11H12ClN5	249.70	analgesic	synthetic	USP, INN, BAN
1500476	PHENELZINE SULFATE	402003	D11	156-51-4, 51-71-8 [phenelzine]	C8H14N2O4S	234.28	antidepressant	synthetic	USP, INN, BAN
1500485	PHENYTOIN SODIUM	402003	G11	630-93-3, 57-41-0 [phenytoin]	C15H11N2NaO2	274.26	anticonvulsant, antieleptic	synthetic	USP, JAN
1501134	PIMOZIDE	402006	H02	2062-78-4	C28H29F2N3O	461.56	antipsychotic	synthetic	USP, INN, BAN, JAN
1500488	PINDOLOL	402013	C08	13523-86-9	C14H20N2O2	248.33	antihypertensive, antianginal, antiarrhythmic, antiglaucoma agent	synthetic	USP, INN, BAN, JAN
1504401	PIOGLITAZONE HYDROCHLORIDE	402009	B05	111025-46-8 (pioglitazone)	C19H21ClN2O3S	392.91	antidiabetic	synthetic	USAN, INN, BAN
1500491	PIROXICAM	402013	D09	36322-90-4	C15H13N3O4S	331.35	antiinflammatory	synthetic	USP, INN, BAN, JAN
1500113	POTASSIUM p-AMINOBENZOATE	402001	C03	150-13-0 (acid)	C7H6KNO2	175.23	ultraviolet screen	synthetic	USP
1505803	PRAVASTATIN SODIUM	402010	A06	81131-70-6	C23H35NaO7	446.52	antihyperlipidemic, HMGCoA reductase inhibitor	CS-514; SQ-31000	USAN, INN, BAN, JAN
1505816	PREGABALIN	402010	D06	148553-50-8	C8H17NO2	159.23	anticonvulsant	synthetic; CI-1008	USAN, INN
1500500	PRIMAQUINE DIPHOSPHATE	402004	D02	63-45-6, 90-34-6 [primaquine]	C15H27N3O9P2	455.34	antimalarial	synthetic	USP, INN, BAN
1500501	PRIMIDONE	402013	C04	125-33-7	C12H14N2O2	218.26	anticonvulsant	synthetic	USP, INN, BAN, JAN
1500502	PROBENECID	402013	C09	57-66-9	C13H19NO4S	285.36	uricosuric	synthetic	USP, INN, BAN, JAN
1500503	PROCAINAMIDE HYDROCHLORIDE	402013	D05	614-39-1, 51-06-9 [procainamide]	C13H22ClN3O	271.79	antiarrhythmic	synthetic	USP, INN, BAN, JAN
1500505	PROCHLORPERAZINE EDISYLATE	402004	E02	1257-78-9, 84-02-6 [prochlorperazine maleate], 58-38-8 [prochlorperazine]	C22H30ClN3O6S3	564.15	antiemetic, antipsychotic, treatment of vertigo	synthetic	USP, JAN
1500507	PROCYCLIDINE HYDROCHLORIDE	402013	D10	1508-76-5, 77-37-2 [procyclidine]	C19H30ClNO	323.91	anticholinergic	synthetic	USP, INN, BAN
1500510	PROMETHAZINE HYDROCHLORIDE	402004	G02	58-33-3, 60-87-7 [promethazine]	C17H21ClN2S	320.89	antihistaminic	synthetic	USP, INN, BAN, JAN
1503935	PROPAFENONE HYDROCHLORIDE	402008	A07	34183-22-7, 54063-53-5 [propafenone]	C21H28ClNO3	377.92	antiarrhythmic	synthetic	USP, INN, BAN, JAN
1505270	PROPRANOLOL HYDROCHLORIDE (+/-)	402013	B07	318-98-9, 525-66-6 [propranolol]	C16H22ClNO2	295.81	antihypertensive, antianginal, antiarrhythmic	synthetic	USP, INN, BAN, JAN
1500515	PROPYLTHIOURACIL	402011	B07	51-52-5	C7H10N2OS	170.23	antihyperthyroid	synthetic	USP, INN, BAN, JAN
1500516	PSEUDOEPHEDRINE HYDROCHLORIDE	402004	B03	345-78-8, 90-82-4 [pseudoephedrine]	C10H16ClNO	201.70	decongestant	synthetic	USP, INN, BAN
1500517	PYRANTEL PAMOATE	402004	C03	22204-24-6, 15686-83-6 [pyrantel]	C34H30N2O6S	594.69	anthelmintic	synthetic	USP, INN, BAN, JAN
1500518	PYRAZINAMIDE	402011	C05	98-96-4	C5H5N3O	123.12	antibacterial, tuberculostatic	synthetic	USP, INN, BAN, JAN
1503240	PYRIDOSTIGMINE BROMIDE	402007	A10	101-26-8, 155-97-5 [pyridostigmine]	C9H13BrN2O2	261.12	cholinergic	synthetic	USP, INN, BAN, JAN
1503076	QUINAPRIL HYDROCHLORIDE	402007	H07	82586-55-8, 85441-61-8 [quinapril]	C25H31ClN2O5	474.99	antihypertensive, ACE inhibitor	synthetic	USP, INN, BAN
1500524	QUININE SULFATE	402004	G03	6119-70-6, 804-63-7 [anhydrous], 130-95-0 [quinine]	C20H26N2O6S	422.50	antimalarial, skeletal muscle relaxant	Cinchona spp	USP, JAN
1501151	RANITIDINE	402006	F03	66357-35-5	C13H22N4O3S	314.41	H2 antihistamine	synthetic	USAN, INN, BAN
1500529	RIFAMPIN	402004	A04	13292-46-1	C43H58N4O12	822.96	antibacterial (tuberculostatic)	semisynthetic; L-5103, Ba-41166/E, NSC-113926	USP, INN, BAN, JAN
1505321	RIFAXIMIN	402010	B03	80621-81-4	C43H51N3O11	785.90	antibacterial, RNA synthesis inhibitor	semisynthetic	USAN, INN	Drugs 49:467 (1995)
1505348	RILUZOLE	402010	D05	1744-22-5	C8H5F3N2OS	234.20	anticonvulsant, glutamate release inhibitor	synthetic	USAN, INN, BAN	Neurosci Lett140:225 (1992); Anesthesiology 76:844 (1992); Fundam Clin Pharmacol 6:177 (1992)
1504263	ROSIGLITAZONE	402009	C04	122320-73-4	C18H19N3O3S	357.43	antidiabetic	synthetic	USAN, INN, BAN
1505213	ROSUVASTATIN	402009	A07	287714-14-4, 147098-20-2(Ca salt)	C22H28FN3O6S	481.55	antihyperlipidemic	synthetic	USAN, INN, BAN
1505262	SERTRALINE HYDROCHLORIDE	402009	D09	79559-97-0; 79617-96-2(base)	C17H18Cl3N	342.70	antidepressant, 5HT uptake inhibitor	synthetic	USAN, INN, BAN
1504099	SILDENAFIL	402008	D09	139755-83-2	C22H30N6O4S	474.59	impotency therapy	synthetic	USAN, INN, BAN
1503423	SPIRAMYCIN	402008	G02	8025-81-8	C43H74N2O14	843.07	antibacterial	Streptomyces ambofaciens	USAN, INN, BAN	J Am Chem Soc 91: 3401 (1969)
1500539	SPIRONOLACTONE	402004	G04	52-01-7	C24H32O4S	416.58	diuretic	synthetic	USP, INN, BAN, JAN
1500550	SULFAMETHOXAZOLE	402004	F05	723-46-6	C10H11N3O3S	253.28	antibacterial, antipneumocystis	synthetic	USP, INN, BAN, JAN
1500552	SULFASALAZINE	402004	H05	599-79-1	C18H14N4O5S	398.40	anticolitis and Crohn's disease	synthetic	USP, INN, BAN
1500554	SULFINPYRAZONE	402011	A10	57-96-5	C23H20N2O3S	404.49	uricosuric	synthetic	USP, INN, BAN, JAN
1500555	SULFISOXAZOLE	402011	B08	127-69-5	C11H13N3O3S	267.31	antibacterial	synthetic	USP, INN, BAN, JAN
1500556	SULINDAC	402004	B06	38194-50-2	C20H17FO3S	356.42	antiinflammatory	synthetic	USP, INN, BAN, JAN
1503142	TENOXICAM	402007	D09	59804-37-4	C13H11N3O4S2	337.38	antiinflammatory	synthetic	USAN, INN, BAN, JAN
1500566	TETRACYCLINE HYDROCHLORIDE	402004	C06	64-75-5, 60-54-8 [tetracycline]	C22H25ClN2O8	480.91	antibacterial, antiamebic, antirickettsial	Streptomyces spp	USP, INN, BAN, JAN
1500568	THEOPHYLLINE	402004	D06	5967-84-0, 58-55-9 [anhydrous]	C7H8N4O2	180.17	bronchodilator	Camelia, thea, Paullinia cupana	USP, BAN, JAN
1500573	THIOGUANINE	402004	G06	154-42-7, 5580-03-0 [hemihydrate]	C5H5N5S	167.19	antineoplastic, purine antimetabolite	synthetic	USP, INN, BAN
1500576	THIOTHIXENE	402011	C04	5591-45-7, 3313-26-6 [//Z//]	C23H29N3O2S2	443.63	antipsychotic	synthetic	USP, INN, BAN, JAN
1500578	TIMOLOL MALEATE	402004	H06	26921-17-5, 91524-16-2 [timolol]	C17H28N4O7S	432.50	betaadrenergic blocker	synthetic	USP, JAN
1500581	TOLBUTAMIDE	402004	A07	64-77-7	C12H18N2O3S	270.35	antidiabetic	synthetic	USP, INN, BAN, JAN
1501198	TOLFENAMIC ACID	402006	F05	13710-19-5	C14H12ClNO2	261.71	antiinflammatory, analgesia	synthetic	INN, BAN, JAN
1505801	TOPIRAMATE	402010	G05	97240-79-4	C12H21NO8S	339.37	anticonvulsant, antimigraine, GABA-A agonist, AMP/kinate glutamate receptor antagonist, carbonic anhydrase inhibitor	synthetic; RWJ-17021	USAN, INN, BAN
1505264	TRANDOLAPRIL	402009	F09	87679-37-6	C24H34N2O5	430.55	antihypertensive, ACE inhibitor	synthetic	INN, BAN
1502026	TRANEXAMIC ACID	402006	G07	1197-18-8	C8H15NO2	157.21	hemostatic	synthetic	USAN, INN, BAN, JAN
1500584	TRANYLCYPROMINE SULFATE	402004	C07	13492-01-8, 7081-36-9 [replaced], 155-09-9 [tranylcypromine]	C9H13NO4S	231.27	antidepressant	synthetic	USP-XXI, INN, BAN
1503121	TRAZODONE HYDROCHLORIDE	402007	H08	25332-39-2, 19794-93-5 [trazodone]	C19H23Cl2N5O	408.33	antidepressant	synthetic	USP, INN, BAN, JAN
1500591	TRIFLUOPERAZINE HYDROCHLORIDE	402004	A08	440-17-5, 117-89-5 [trifluoperazine]	C21H26Cl2F3N3S	480.43	antipsychotic	synthetic	USP, INN, BAN, JAN
1500592	TRIHEXYPHENIDYL HYDROCHLORIDE	402004	B08	52-49-3	C20H32ClNO	337.94	anticholinergic, antiparkinsonian	synthetic	USP, INN, BAN, JAN
1500593	TRIMEPRAZINE TARTRATE	402004	C08	4330-99-8, 41375-66-0 [replaced], 84-96-8 [trimeprazine]	C22H28N2O6S	448.54	antipruritic	synthetic	USP, INN, BAN, JAN
1500595	TRIMETHOPRIM	402004	E08	738-70-5	C14H18N4O3	290.32	antibacterial	synthetic	USP, INN, BAN, JAN
1503117	TRIMIPRAMINE MALEATE	402012	E04	521-78-8, 739-71-9 [trimipramine]	C24H30N2O4	410.52	antidepressant	synthetic	USAN, JAN
1500605	URSODIOL	402004	D09	128-13-2	C24H40O4	392.58	anticholelithogenic; LD50(rat) 890 mg/kg ip	bear bile	USP, INN, BAN, JAN	Hoppe Seyler's Z Physiol Chem 244:181 (1936); Drugs 21:90 (1981); Gastroenterology 91:1007 (1986)
1505209	VALSARTAN SODIUM	402009	E06	137862-53-4 (valsartan)	C24H28N5NaO3	457.51	Angiotensin II inhibitor, antihypertensive	synthetic; CGP-48933	USAN, INN, BAN
1500607	VANCOMYCIN HYDROCHLORIDE	402004	E09	1404-93-9, 1404-90-6 [vancomycin]	C67H77Cl3N8O24	1484.76	antibacterial	Streptomyces orientalis	USP, INN, BAN, JAN
1504171	VENLAFAXINE	402008	F10	99300-78-4, 93413-69-5 [venlafaxine]	C17H27NO2	277.41	antidepressant	synthetic	USAN, INN, BAN
2300307	VERAPAMIL HYDROCHLORIDE	402013	B03	152-11-4, 52-53-9 [verapamil]	C27H39ClN2O4	491.08	adrenegic blocker, Ca channel blocker, coronary vasodilator, antiarrhythmic	synthetic	USP, INN, BAN, JAN
1500663	YOHIMBINE HYDROCHLORIDE	402005	B02	65-19-0	C21H27ClN2O3	390.91	alpha adrenergic blocker, mydriatic, antidepressant	Corynanthe spp	USP	J Chem Soc 1950: 1534; Alkaloids 2: 406 (1952); Pharmacol Rev 35: 143 (1983)
1502109	ZIDOVUDINE [AZT]	402012	B03	30516-87-1	C10H13N5O4	267.25	RT transferase inhibitor, antiviral	synthetic	USP, INN, BAN, JAN
1505281	ZOLMITRIPTAN	402009	C10	139264-17-8	C16H21N3O2	287.36	antimigraine, 5HT[1B/1D] agonist	synthetic	USAN, INN, BAN
