# Supplementary material for: Systematic screening of generic drugs for progressive multiple sclerosis identifies clomipramine as a promising therapeutic
Source: Nat Commun. 2017 Dec 19;8:1990. doi: 10.1038/s41467-017-02119-6 (PMC5736601; doi:10.1038/s41467-017-02119-6)
Supplement: Supplementary file 7 — Supplementary Data 2 [file 41467_2017_2119_MOESM7_ESM.xlsx]

## Sheet: Supplementary table 2
Supplementary Data 2. Shown are the results of the iron-mediated neurotoxicity screen of all 249 compounds. The number of neurons of the respective drug treatment and the corresponding iron situation were normalized to the number of neurons of the control condition and presented as mean ± SEM. N=1 to 4 independent experiments, each performed in quadruplicates.
Name	Drug % control neurons (mean)	SEM	Iron % control neurons (mean)	SEM
5-CHLOROINDOLE-2-CARBOXYLIC ACID	37.3034	5.87384	17.325	1.11624
ACEBUTOLOL HYDROCHLORIDE	49.0217	13.8903	26.2316	8.6937
ACETAMINOPHEN	35.1038	22.0694	34.4996	15.863
ACETAZOLAMIDE	23.5552	19.8154	34.4996	15.863
ACETYLCYSTEINE	21.6743	18.2321	34.4996	15.863
ACYCLOVIR	73.7184	4.53122	37.7344	10.5364
ALLOPURINOL	25.4751	19.6184	34.4996	15.863
ALMOTRIPTAN	94.4429	13.6812	42.7619	12.6847
ALTRETAMINE	4.19702	0.117626	3.19112	0.135083
AMANTADINE HYDROCHLORIDE	52.5582	21.5703	34.4996	15.863
AMIKACIN SULFATE	35.9224	20.786	34.4996	15.863
AMILORIDE HYDROCHLORIDE	37.1406	21.4221	34.4996	15.863
AMIODARONE HYDROCHLORIDE	71.3457	16.0819	28.4291	6.81122
AMITRIPTYLINE HYDROCHLORIDE	34.8114	17.7221	34.4996	15.863
AMLODIPINE BESYLATE	93.0814	16.1066	42.7619	12.6847
AMOXICILLIN	6.41263	3.65011	34.4996	15.863
AMPHOTERICIN B	3.41097	1.32584	34.4996	15.863
ANTIPYRINE	2.1148	0.655474	34.4996	15.863
ASPIRIN	68.2027	21.6876	40.3253	10.9532
ATENOLOL	43.4247	12.079	14.4099	3.41721
ATORVASTATIN CALCIUM	68.8672	4.37383	37.7344	10.5364
ATOVAQUONE	67.7393	8.78384	27.1337	6.34902
AZATHIOPRINE	4.64867	3.62228	34.4996	15.863
AZITHROMYCIN	56.7642	20.0177	37.7344	10.5364
BACITRACIN	5.04202	0.507809	5.03001	0.778586
BACLOFEN	35.786	22.0889	34.4996	15.863
BENAZEPRIL HYDROCHLORIDE	72.1867	14.3095	42.7619	12.6847
BENSERAZIDE HYDROCHLORIDE	15.8858	4.34922	20.0586	4.31369
BENZTROPINE	11.4316	6.77881	34.4996	15.863
BETHANECHOL CHLORIDE	15.9926	9.0918	34.4996	15.863
BEZAFIBRATE	35.5375	14.5151	14.2681	4.69993
BISACODYL	93.2894	8.87159	20.0586	4.31369
BROMPHENIRAMINE MALEATE	79.8827	7.41723	35.6207	8.16362
BUDESONIDE	70.016	7.4083	48.8865	3.07488
BUMETANIDE	29.3822	8.82011	11.5611	2.84557
BUPROPION	55.5389	4.03242	37.7344	10.5364
BUSULFAN	13.3515	7.31171	34.4996	15.863
CANDESARTAN CILEXTIL	35.4821	4.56931	42.7619	12.6847
CAPTOPRIL	35.3359	7.06988	25.5217	4.19812
CARBACHOL	8.86853	3.7844	34.4996	15.863
CARBAMAZEPINE	13.3125	4.07085	34.4996	15.863
CARVEDILOL TARTRATE	159.689	10.4232	20.8286	6.27622
CEFACLOR	89.8615	3.77664	9.41151	3.66978
CEFADROXIL	9.46302	3.53294	34.4996	15.863
CEPHALEXIN	38.8657	4.32865	40.3253	10.9532
CHLORPHENIRAMINE (S) MALEATE	52.3182	9.27307	20.0586	4.31369
CHLORPROMAZINE	98.7558	4.92229	17.3533	9.794
CHLORPROPAMIDE	5.31813	1.13251	5.03001	0.778586
CHLORTHALIDONE	7.65906	2.15146	5.03001	0.778586
CIMETIDINE	34.3802	11.7447	13.9258	4.7968
CIPROFLOXACIN	40.9852	8.28794	37.7344	10.5364
CLARITHROMYCIN	55.0916	13.1731	20.8286	6.27622
CLEMASTINE	6.19448	0.358808	5.03001	0.778586
CLINDAMYCIN HYDROCHLORIDE	63.1528	12.2418	20.0586	4.31369
CLOMIPRAMINE HYDROCHLORIDE	107.301	11.3069	18.4482	4.7286
CLONIDINE HYDROCHLORIDE	7.46699	3.09798	5.03001	0.778586
CLOPIDOGREL SULFATE	53.5264	9.01599	19.1528	5.35571
CLOTRIMAZOLE	12.3645	3.9973	40.3253	10.9532
CLOXACILLIN SODIUM	28.4266	10.8427	12.5443	3.49051
CLOZAPINE	101.15	8.52349	9.41151	3.66978
COLCHICINE	3.12125	0.408869	5.03001	0.778586
CRESOL	6.03842	1.15436	5.03001	0.778586
CROMOLYN SODIUM	5.43818	1.10711	5.03001	0.778586
CYCLOBENZAPRINE HYDROCHLORIDE	98.3578	12.7608	35.6207	8.16362
CYCLOPHOSPHAMIDE HYDRATE	6.38655	1.16259	5.03001	0.778586
CYCLOSPORINE	11.478	0.848516	17.325	1.11624
DANAZOL	4.36975	0.227775	5.03001	0.778586
DAPSONE	18.5884	5.43367	7.07757	2.2255
DEQUALINIUM CHLORIDE	10.4694	0.329826	17.325	1.11624
DESIPRAMINE HYDROCHLORIDE	84.3762	4.66118	4.0223	0.70425
DEXTROMETHORPHAN HYDROBROMIDE	3.4934	0.763635	5.03001	0.778586
DIAZOXIDE	80.859	7.81332	40.3253	10.9532
DICLOFENAC SODIUM	5.91837	1.18167	5.03001	0.778586
DIFLUNISAL	4.11765	0.531249	5.03001	0.778586
DIGOXIN	8.90678	1.79512	20.0586	4.31369
DILTIAZEM HYDROCHLORIDE	86.0411	11.7664	35.6207	8.16362
DIMENHYDRINATE	36.5309	5.32429	4.0223	0.70425
DIPHENHYDRAMINE HYDROCHLORIDE	74.7169	6.44377	4.0223	0.70425
DIPHENYLPYRALINE HYDROCHLORIDE	4.60984	0.956575	5.03001	0.778586
DIPYRIDAMOLE	165.066	14.8496	13.2609	2.58628
DISOPYRAMIDE PHOSPHATE	4.62963	1.1174	5.31189	0.253571
DOXEPIN HYDROCHLORIDE	76.9061	17.1016	20.0164	5.70537
DOXYCYCLINE HYDROCHLORIDE	12.7009	4.50422	26.2316	8.6937
DOXYLAMINE SUCCINATE	82.411	12.1275	28.4291	6.81122
EDROPHONIUM CHLORIDE	43.9957	12.2604	26.2316	8.6937
ENALAPRIL MALEATE	40.971	12.6414	26.2316	8.6937
ERGONOVINE MALEATE	42.7332	12.3734	8.52586	2.85284
ERYTHROMYCIN ESTOLATE	56.7084	14.4925	18.4482	4.7286
ETHAMBUTOL HYDROCHLORIDE	3.71995	0.939506	5.31189	0.253571
ETHOSUXIMIDE	74.2913	18.7673	35.6207	8.16362
ETODOLAC	34.424	10.3305	13.9258	4.7968
EZETIMIBE	50.4585	10.9627	42.7619	12.6847
FAMCICLOVIR	90.9975	12.0038	42.7619	12.6847
FAMOTIDINE	25.2276	9.72992	13.9258	4.7968
FENOFIBRATE	24.4299	7.32253	13.9258	4.7968
FLUNARIZINE HYDROCHLORIDE	126.358	9.15947	9.862	2.61308
FLUOXETINE	81.4076	11.5606	35.6207	8.16362
FLUPHENAZINE HYDROCHLORIDE	12.1302	4.32026	25.5217	4.19812
FLURBIPROFEN	4.62963	0.440996	5.31189	0.253571
FOSFOMYCIN	31.2386	9.294	11.5611	2.84557
FUROSEMIDE	3.96361	0.744644	5.31189	0.253571
GEMFIBROZIL	5.05198	0.729549	5.31189	0.253571
GLICLAZIDE	47.3118	5.08244	37.7344	10.5364
GLYBURIDE	45.236	1.39468	48.8865	3.07488
GUAIFENESIN	3.28135	0.300703	5.31189	0.253571
HALOPERIDOL	6.12411	1.05087	5.31189	0.253571
HEXYLRESORCINOL	71.5227	8.87732	20.0586	4.31369
HYDRALAZINE HYDROCHLORIDE	10.1473	3.04611	2.7595	0.97278
HYDROCHLOROTHIAZIDE	2.55036	0.366008	5.31189	0.253571
HYDROXYCHLOROQUINE SULFATE	75.8749	15.945	35.6207	8.16362
HYDROXYUREA	3.31384	0.452514	5.31189	0.253571
HYDROXYZINE PAMOATE	4.01235	1.05087	5.31189	0.253571
IBUPROFEN	2.477	0.515483	2.95824	0.778486
IMIPRAMINE HYDROCHLORIDE	106.486	7.76003	13.2609	2.58628
INDAPAMIDE	126.12	2.7921	1.58268	0.634059
INDOMETHACIN	4.51522	1.34466	2.95824	0.778486
IPRATROPIUM BROMIDE	63.3862	20.6786	40.3253	10.9532
IRBESARTAN	60.9336	3.12761	42.7619	12.6847
ISONIAZID	2.40623	0.548193	2.95824	0.778486
ISOSORBIDE DINITRATE	1.92498	0.37839	2.95824	0.778486
KETOCONAZOLE	108.349	2.79557	1.58268	0.634059
KETOPROFEN	44.2599	11.3379	14.4099	3.41721
KETOROLAC TROMETHAMINE	52.3949	14.1529	35.6207	8.16362
KETOTIFEN FUMARATE	1.76565	0.825817	25.5217	4.19812
LABETALOL HYDROCHLORIDE	54.3693	11.8706	23.2627	5.81208
LACTULOSE	80.8173	19.4263	40.3253	10.9532
LANSOPRAZOLE	63.866	1.81406	37.7344	10.5364
LEUCOVORIN CALCIUM	24.8408	21.1637	2.95824	0.778486
LEVODOPA	81.1761	3.70925	26.2316	8.6937
LEVOFLOXACIN	56.4391	8.21174	37.7344	10.5364
LIOTHYRONINE SODIUM	141.46	10.5991	12.3497	2.03354
LISINOPRIL	48.6661	16.9774	26.2316	8.6937
LOPERAMIDE HYDROCHLORIDE	55.5014	12.8624	20.0164	5.70537
LORATADINE	44.2611	3.85507	37.7344	10.5364
LOSARTAN	35.4543	4.02752	42.7619	12.6847
LOVASTATIN	32.183	10.0077	37.7344	10.5364
LOXAPINE SUCCINATE	65.9091	7.99656	40.3253	10.9532
MAPROTILINE HYDROCHLORIDE	0.608634	0.288113	2.95824	0.778486
MEBENDAZOLE	2.4765	0.438287	25.5217	4.19812
MEFENAMIC ACID	57.2143	4.90188	40.3253	10.9532
MEFLOQUINE	47.0073	9.07227	12.3497	2.03354
MELOXICAM	59.4649	11.5556	37.7344	10.5364
MEMANTINE HYDROCHLORIDE	53.2351	12.4019	9.41151	3.66978
MERCAPTOPURINE	1.72682	0.370183	2.95824	0.778486
METHAZOLAMIDE	54.2913	17.6977	35.6207	8.16362
METHENAMINE	1.93914	0.0424629	2.95824	0.778486
METHOCARBAMOL	0.835102	0.223351	2.95824	0.778486
METHOTREXATE	43.3388	19.4742	48.5862	19.4774
METHOXSALEN	59.0538	18.4634	48.5862	19.4774
METHYLDOPA	101.578	5.65819	24.3453	12.8546
METOCLOPRAMIDE HYDROCHLORIDE	37.8738	1.99715	48.5862	19.4774
METOLAZONE	68.9837	14.5962	26.0768	5.26882
METOPROLOL TARTRATE	71.5483	16.4638	24.3453	12.8546
METRONIDAZOLE	27.0799	2.87669	48.5862	19.4774
MIDODRINE HYDROCHLORIDE	53.6852	6.40874	35.6207	8.16362
MINOXIDIL	33.6596	3.31256	48.5862	19.4774
MITOXANTHRONE HYDROCHLORIDE	52.5389	4.13093	10.2581	2.72129
MODAFINIL	43.9433	14.9782	26.2316	8.6937
MOXIFLOXACIN HYDROCHLORIDE	51.5879	4.29183	37.7344	10.5364
MYCOPHENOLIC ACID	45.6883	11.7021	12.0733	3.1232
NABUMETONE	48.915	8.07348	35.6207	8.16362
NADOLOL	52.3949	11.6471	35.6207	8.16362
NALOXONE HYDROCHLORIDE	69.4671	3.48224	48.5862	19.4774
NALTREXONE HYDROCHLORIDE	39.5503	4.01557	35.6207	8.16362
NAPROXEN(+)	25.6389	4.23687	48.5862	19.4774
NEOSTIGMINE BROMIDE	44.8342	5.12964	48.5862	19.4774
NIFEDIPINE	14.6819	1.31484	48.5862	19.4774
NILUTAMIDE	48.7195	14.6224	35.6207	8.16362
NIMODIPINE	62.8407	14.9865	37.7344	10.5364
NITROFURANTOIN	17.8358	1.31484	48.5862	19.4774
NORFLOXACIN	13.5943	2.16647	48.5862	19.4774
NORTRIPTYLINE	18.162	2.89207	48.5862	19.4774
NYLIDRIN HYDROCHLORIDE	50.0654	12.0679	22.9164	8.49498
OLMESARTAN MEDOXOMIL	55.8488	6.20482	42.7619	12.6847
ORLISTAT	1.00028	0.101458	42.7619	12.6847
ORPHENADRINE CITRATE	54.5047	11.7633	22.9164	8.49498
OXCARBAZEPINE	38.1773	5.5779	42.7619	12.6847
PAROMOMYCIN SULFATE	35.2863	3.13381	17.325	1.11624
PENTOXIFYLLINE	66.4712	12.7816	35.6207	8.16362
PERICIAZINE	81.9651	11.2113	19.1528	5.35571
PERINDOPRIL ERBUMINE	49.3597	15.8013	26.2316	8.6937
PERPHENAZINE	78.7809	17.3476	18.4482	4.7286
PHENAZOPYRIDINE HYDROCHLORIDE	101.459	8.17457	24.3453	12.8546
PHENELZINE SULFATE	46.683	8.55073	48.5862	19.4774
PHENYTOIN SODIUM	30.1251	8.55541	48.5862	19.4774
PIMOZIDE	31.4083	0.740375	17.325	1.11624
PINDOLOL	62.6355	22.6144	40.3253	10.9532
PIOGLITAZONE HYDROCHLORIDE	84.579	14.8954	42.7619	12.6847
PIROXICAM	36.1551	6.64877	40.3253	10.9532
POTASSIUM p-AMINOBENZOATE	44.4607	7.50047	20.0586	4.31369
PRAVASTATIN SODIUM	40.5122	11.81	26.2316	8.6937
PREGABALIN	47.8101	15.3603	26.2316	8.6937
PRIMAQUINE DIPHOSPHATE	89.075	4.70235	24.3453	12.8546
PRIMIDONE	45.2252	5.07004	40.3253	10.9532
PROBENECID	71.4554	10.5891	40.3253	10.9532
PROCAINAMIDE HYDROCHLORIDE	64.2827	12.632	40.3253	10.9532
PROCHLORPERAZINE EDISYLATE	4.88043	0.440141	20.0586	4.31369
PROCYCLIDINE HYDROCHLORIDE	95.6422	22.087	40.3253	10.9532
PROMETHAZINE HYDROCHLORIDE	105.397	7.03466	7.52085	3.0596
PROPAFENONE HYDROCHLORIDE	51.3378	6.55734	37.7344	10.5364
PROPRANOLOL HYDROCHLORIDE (+/-)	66.4929	4.11534	40.3253	10.9532
PROPYLTHIOURACIL	35.9104	2.48901	16.5329	1.47636
PSEUDOEPHEDRINE HYDROCHLORIDE	26.741	3.15811	14.9373	2.6483
PYRANTEL PAMOATE	34.1703	3.87463	12.6702	2.65671
PYRAZINAMIDE	67.1983	5.41239	48.8865	3.07488
PYRIDOSTIGMINE BROMIDE	35.7786	3.59562	17.325	1.11624
QUINAPRIL HYDROCHLORIDE	41.5536	4.82619	17.325	1.11624
QUININE SULFATE	21.344	4.34679	14.9373	2.6483
RANITIDINE	40.1849	8.85572	17.325	1.11624
RIFAMPIN	95.5261	5.13295	7.52085	3.0596
RIFAXIMIN	53.7988	18.2658	26.2316	8.6937
RILUZOLE	56.5359	15.7366	26.2316	8.6937
ROSIGLITAZONE	77.6327	8.96945	42.7619	12.6847
ROSUVASTATIN	35.4265	3.92196	42.7619	12.6847
SERTRALINE HYDROCHLORIDE	24.229	4.42968	42.7619	12.6847
SILDENAFIL	49.3123	2.47415	37.7344	10.5364
SPIRAMYCIN	63.966	11.3969	37.7344	10.5364
SPIRONOLACTONE	37.1062	9.86206	8.82684	2.55202
SULFAMETHOXAZOLE	16.2256	2.22006	14.9373	2.6483
SULFASALAZINE	23.3635	2.42461	14.9373	2.6483
SULFINPYRAZONE	46.5119	1.33188	48.8865	3.07488
SULFISOXAZOLE	38.2829	12.7798	26.2316	8.6937
SULINDAC	34.5121	7.86669	11.7001	2.97299
TENOXICAM	25.9215	3.53326	17.325	1.11624
TETRACYCLINE HYDROCHLORIDE	25.0425	6.41987	11.7001	2.97299
THEOPHYLLINE	23.2939	5.79778	14.9373	2.6483
THIOGUANINE	21.727	3.99433	14.9373	2.6483
THIOTHIXENE	6.79752	1.00938	26.2316	8.6937
TIMOLOL MALEATE	11.0724	1.13505	14.9373	2.6483
TOLBUTAMIDE	9.08774	2.06295	14.9373	2.6483
TOLFENAMIC ACID	40.2569	2.90471	17.325	1.11624
TOPIRAMATE	46.0705	15.5657	26.2316	8.6937
TRANDOLAPRIL	72.2979	6.44328	42.7619	12.6847
TRANEXAMIC ACID	36.2589	2.56166	17.325	1.11624
TRANYLCYPROMINE SULFATE	21.5877	3.15094	14.9373	2.6483
TRAZODONE HYDROCHLORIDE	25.9266	8.37942	10.2581	2.72129
TRIFLUOPERAZINE HYDROCHLORIDE	4.42201	2.01379	14.9373	2.6483
TRIHEXYPHENIDYL HYDROCHLORIDE	30.571	5.60992	14.9373	2.6483
TRIMEPRAZINE TARTRATE	73.3095	7.34345	7.52085	3.0596
TRIMETHOPRIM	13.9624	3.08686	14.9373	2.6483
TRIMIPRAMINE MALEATE	88.6249	11.6137	18.4482	4.7286
URSODIOL	24.617	2.09715	14.9373	2.6483
VALSARTAN SODIUM	64.6846	10.9415	42.7619	12.6847
VANCOMYCIN HYDROCHLORIDE	11.7035	8.21065	12.9523	5.133
VENLAFAXINE	72.5181	10.2043	37.7344	10.5364
VERAPAMIL HYDROCHLORIDE	71.0801	13.7096	40.3253	10.9532
YOHIMBINE HYDROCHLORIDE	100.086	4.40469	9.41151	3.66978
ZIDOVUDINE [AZT]	66.4907	7.87193	35.6207	8.16362
ZOLMITRIPTAN	54.8764	8.92099	42.7619	12.6847
